# Supplementary material for: First Isolation of a Herpesvirus (Family Alloherpesviridae) from Great Lakes Lake Sturgeon (Acipenser fulvescens)
Source: Animals (Basel). 2022 Nov 22;12(23):3230. doi: 10.3390/ani12233230 (PMC9740441; doi:10.3390/ani12233230)
Supplement: Supplementary file 1 [file animals-12-03230-s001.zip]

Archive with 1 entries (1 files):
- animals-1994360-supplementary.pdf
